# Supplementary material for: Genome-Wide Identification and Expression Analysis of Kinesin Family in Barley (Hordeum vulgare)
Source: Genes (Basel). 2022 Dec 16;13(12):2376. doi: 10.3390/genes13122376 (PMC9778244; doi:10.3390/genes13122376)
Supplement: Supplementary file 1 [file genes-13-02376-s001.zip]

Archive with 8 entries (8 files):
- Supplementary Figure S1.pdf
- Supplementary Figure S2.pdf
- Supplementary Figure S3.pdf
- Supplementary TableS1.xlsx
- Supplementary TableS2.xlsx
- Supplementary TableS3.xlsx
- Supplementary TableS4.xlsx
- Supplementary TableS5.xlsx
