# Supplementary material for: Genome-Wide Identification and Expression Analysis of Kinesin Family in Barley (Hordeum vulgare)
Source: Genes (Basel). 2022 Dec 16;13(12):2376. doi: 10.3390/genes13122376 (PMC9778244; doi:10.3390/genes13122376)
Supplement: Supplementary file 1 [file genes-13-02376-s001.zip › Supplementary TableS1.xlsx]

## Sheet: Sheet1
Table S1. List of vectors sequence primers used in this study.
No.	Genes Name	Primer Sequence(5‘-3’)		Length
		Forward	Reverse	F	R
1	HvActin1	TATGCCAGCGGTCGAACAAC	GGAACAGCACCTCAGGGCAC	20	20
2	HvActin2	TGGATCGGAGGGTCCATCCT	CGAGATCCAAACGAAGAATG	20	20
3	HvKIN1	GCTTGACACATTGAAAACTCCA	TCTCATCAGCCACAAAACCTAA	22	22
4	HvKIN2	GAAAGGAGCAGAAGCCACAT	GCAGCGATAACATCACCCAG	20	20
5	HvKIN3	AAACCCGAGGTGAACCAAAAG	CAACTCCGCACTCAAAAGCAT	21	21
6	HvKIN4	GAGCAATCCATAGAAGACCCTG	TTAGCAACTGATGCCTCACCAC	22	22
7	HvKIN5	CCTCTTCCTCCTCGCAGTCA	GCGTCCACCTTGTAGCACTC	20	20
8	HvKIN6	AAGTTTTGTGGATCTTGCTGGTT	AGGGATTTATTGATGCTCTGTGC	23	23
9	HvKIN7	AGAACAAGGGAAACACAAAGACA	CGATTCAACATAAACACAAGCAG	23	23
10	HvKIN8	GAGACCAATGAAACAGAAGGAAA	GAGAGTAGAACCCATCAGAGACC	23	23
11	HvKIN9	GGCGGTAAACAATACACAATAAAGC	TAAAGACAAAATGACTCCGGGAAGA	25	25
12	HvKIN10	GATCTTGCTGGTTCTGAGAGTTC	TTATGTGTTTCTTCGGTGTTGCT	23	23
13	HvKIN11	GTGGAGGCGAAGGAGGAGAG	ATAGGTGTAGGCGGTGGGGA	20	20
14	HvKIN12	ACAAAAGTGGTGTCACAGGGGA	CAAAACGAAGCGAGCAAATAGA	22	22
15	HvKIN13	CTCAACACAAAGAAAGGCGAA	GATCAAACCACGGATGAACTC	21	21
16	HvKIN14	CATTTCCCCTAGTTCTGGCTCTT	CATCTTTCTTGCTGTTGCTTCCT	23	23
17	HvKIN15	AACCCTACAACCCCCACCACT	TTAGCATGCAACCATCCAGCT	21	21
18	HvKIN16	AAGCAGCGTCGTGAAGAGAG	TTGACAGGAGTTGGTTGGGC	20	21
19	HvKIN17	CAAGCTAACTTCAGGCAACCAAT	TTATCTACCCAGTCCCCACAAAC	23	23
20	HvKIN18	AGCCGTTCACATTCTGTCTTTTCT	GCTTCTCTTGCTCTAACCTCTTTT	24	24
21	HvKIN19	GCACAGAGGAGGGACACATTTT	TCATTCATAGCCGTTGAGCAGA	22	22
22	HvKIN20	GTTCTTCCTGCCACCCCTGTA	TCCCCTTTCCTCTTCTTCTCG	21	21
23	HvKIN21	CAGGTGCTGCGATAGTTGAAA	CCCGGAAGAGTATATTGTGCG	21	21
24	HvKIN22	CGTTCTCATACCATATTTCGCAT	ACCCTCCTTAAGTCTCACACCTT	23	23
25	HvKIN23	CTGAACACATTGAAATACGCTAACC	AACATCATCTGATCCTACTCCTCCC	25	25
26	HvKIN24	ATGAGAGGTGTGACAGAGAGTGC	ACCAGAGCCAGGTTTTAGAAGAT	23	23
27	HvKIN25	ATGCCATCACCGACAACAGC	GGAAAATCAAAGGACCACCG	20	20
28	HvKIN26	CCAATATGAACCGAGCGAGTA	CTGAGCCAGCAAGGTCAACAA	21	21
29	HvKIN27	GTTTCTTCCGTAGCCTCTTCTCC	CATTGCCAGTGGTCTCTCTTATC	23	23
30	HvKIN28	AAGAGAGCAGGAGGGATGAAAAG	TGTGGACGAAGGGTCAAGAAGAT	23	23
31	HvKIN29	GAAGAAGAGAGCAGGAGGGATG	GCGGAGTTGAAGATTTGTGGAT	22	22
32	HvKIN30	CTTCGGTGTTGGATGGGTTC	TGTTGTTGTGCTTGGTTGGG	20	20
33	HvKIN31	TCGGTCACACTCTATTTTCTCAA	CTTCTCTGGCTCGTCCATCTCTA	23	23
34	HvKIN32	ACTCGGCTACTTCAGTCATCCTTG	TATTATCGTCTTCGGCATCTTTTA	24	24
35	HvKIN33	ATTGACTGTTGAAAGTTCTGCTCG	GGAATCTCTATACGGTATGTGTGC	24	24
36	HvKIN34	GAGCCAAGCAAGAAGGAGGG	AGGTCTGAAAGGCAAGCGGT	20	20
37	HvKIN35	TTTATTCTTTGCGACATGTGCC	TCCATTTCCATTTCCATCTGCT	22	22
38	HvKIN36	GTTCACGCTCTCACTGTGTTTTT	CCGGTTTATATTTCCTGCTTCTT	23	23
39	HvKIN37	CTTTTGATGCTGGTATTGGCTG	TAATGGACTGAAGTTCTGGGGA	22	22
40	HvKIN38	GGATCGGAGCGAATAGACAAAT	TGGAATCACGAACAGGAACATG	22	22
41	HvKIN39	ATGGAGGAGAATGAGAGGAAGG	CAAATCAGCAGAATGTTGGAGC	22	22
42	HvKIN40	CTAGATCATCTCAACATCCTGGC	TTTACGATTTTGCTTCTCCTCCT	23	23
43	HvKIN41	GAAAAGAAGGGAGCAAGTTGTT	TCAGGTCCAGTCATTGTGTAGG	22	22
44	HvKIN42	CGCTGAGCCACAAAGAGAGGAA	CAATGGGCACTGCAAGGAAATT	22	22
