# Supplementary material for: Genome-Wide Identification and Expression Analysis of Kinesin Family in Barley (Hordeum vulgare)
Source: Genes (Basel). 2022 Dec 16;13(12):2376. doi: 10.3390/genes13122376 (PMC9778244; doi:10.3390/genes13122376)
Supplement: Supplementary file 1 [file genes-13-02376-s001.zip › Supplementary TableS2.xlsx]

## Sheet: Sheet1
Table S2. Subcellular localization primers.
No.	Gene nane	Primer Sequence(5‘-3’)		Length
		Forward	Reverse	F	R
1	HvKIN6	ACTCTTGACCATGGTAGATCTG ATGGCGTCGGCCGCGCCGCA	CCGACACCCGGTTGGCCGCT GCCCTTGCTCACCATACTAGT	42	41
2	HvKIN11	ACTCTTGACCATGGTAGATCTG ATGGGGGCGGGGGAGGAGGA	AAGAAGGTAGTCATATGAAT GCCCTTGCTCACCATACTAGT	42	41
3	HvKIN30	ACTCTTGACCATGGTAGATCTG ATGGAGGAGGGGAGCAGCGA	AGGAGAGGGGCTGGAACCAC GCCCTTGCTCACCATACTAGT	42	41
4	HvKIN40	ACTCTTGACCATGGTAGATCTG ATGGCGTCGCCGCGCCGGAA	CTGTTGTGGATCACGAGCCA GCCCTTGCTCACCATACTAGT	42	41
