# Supplementary material for: Genome-Wide Identification and Expression Analysis of Kinesin Family in Barley (Hordeum vulgare)
Source: Genes (Basel). 2022 Dec 16;13(12):2376. doi: 10.3390/genes13122376 (PMC9778244; doi:10.3390/genes13122376)
Supplement: Supplementary file 1 [file genes-13-02376-s001.zip › Supplementary TableS3.xlsx]

## Sheet: Sheet1
Table S3. Physicochemical properties of HvKIN genes and proteins.
Gene ID	Gene name	Chrome	Starting point	Ending point	Gene length (bp)	Number of Amino acids (aa)	Molecular weight (kD)	pI	Number of negatively charged residues (Asp+Glu)	Number of Positively charged residues (Arg+Lys)	Total number of atoms	Instability index	Aliphatic index	Hydrop hobic index	Subcellular localization	Alpha helix (%)	Beta turn (%)	Extended strand (%)	Random coil (%)
HORVU.MOREX.r3.1HG0055580.1	HvKIN1	Chr1	370970706	370993995	23290	639	72.02	5.82	99	87	10119	48.66	87.31	-0.51	nucl, cyto,	49.14	5.79	12.05	33.02
HORVU.MOREX.r3.1HG0063870.1	HvKIN2	Chr1	420468536	420473108	4573	875	96.67	8.85	109	120	13522	68.21	71.14	-0.579	nucl	39.43	3.2	11.09	46.29
HORVU.MOREX.r3.1HG0011190.1	HvKIN3	Chr1	26920150	26925603	5454	1058	117.3	5.49	172	144	16483	50.89	83.44	-0.569	nucl, cyto,	67.58	2.93	7.09	22.4
HORVU.MOREX.r3.1HG0049600.1	HvKIN4	Chr1	330082178	330104879	22702	1044	115.55	5.58	156	134	16211	60.4	82.97	-0.535	chlo, nucl	47.22	4.41	12.64	35.73
HORVU.MOREX.r3.1HG0073440.1	HvKIN5	Chr1	462501684	462505341	3658	580	63.74	9.05	64	76	9006	46.4	84.22	-0.413	chlo, nucl,	38.97	4.83	13.28	42.93
HORVU.MOREX.r3.2HG0200100.1	HvKIN6	Chr2	623301449	623311620	10172	1278	144.57	6.94	182	180	20415	43.69	87.74	-0.481	cyto, nucl	55.63	4.54	11.58	28.25
HORVU.MOREX.r3.2HG0160160.1	HvKIN7	Chr2	415125117	415132739	7623	1199	132.2	5.8	168	143	18462	54.39	80.5	-0.559	chlo, nucl	47.96	2.34	9.17	40.53
HORVU.MOREX.r3.2HG0184670.2	HvKIN8	Chr2	570448140	570453971	5832	936	104.52	6.4	129	124	14584	59.49	76.98	-0.549	nucl, chlo,	43.06	4.38	9.19	43.38
HORVU.MOREX.r3.2HG0199160.1	HvKIN9	Chr2	621829182	621834447	5266	786	87.56	5.85	113	104	12207	48.11	73.52	-0.678	nucl, vacu	59.54	3.05	11.2	26.21
HORVU.MOREX.r3.2HG0169240.1	HvKIN10	Chr2	481953587	481966097	12511	1151	127.48	6.06	168	154	17880	56.77	78.36	-0.628	chlo, nucl,	47.09	4.08	9.9	38.92
HORVU.MOREX.r3.2HG0164490.1	HvKIN11	Chr2	448451526	448453018	1493	267	29.82	4.85	44	30	4136	42.88	75.21	-0.452	nucl, extr	46.07	5.62	20.22	28.09
HORVU.MOREX.r3.2HG0173210.1	HvKIN12	Chr2	510338261	510343954	5694	767	86.18	6.5	108	105	12084	50.15	80.66	-0.668	cyto, nucl,	65.32	2.61	9.26	22.82
HORVU.MOREX.r3.3HG0270270.1	HvKIN13	Chr3	353742568	353746405	3838	769	84.36	9.82	80	114	11877	50.52	74.76	-0.609	chlo, nucl	38.49	4.94	13.13	43.43
HORVU.MOREX.r3.3HG0273540.1	HvKIN14	Chr3	381326658	381330858	4201	702	77.96	5.78	103	93	10891	52.93	74.9	-0.63	cyto, chlo,	31.91	4.99	10.54	52.56
HORVU.MOREX.r3.3HG0254260.1	HvKIN15	Chr3	179706418	179713401	6984	834	94.07	7.27	110	110	13185	55.13	77.11	-0.602	nucl, cyto	38.01	2.88	11.27	47.84
HORVU.MOREX.r3.3HG0251470.1	HvKIN16	Chr3	155344501	155352562	8062	901	99.66	9.28	97	122	14016	54.2	77.18	-0.585	nucl, cyto	45.17	3.22	8.32	43.29
HORVU.MOREX.r3.4HG0383280.1	HvKIN17	Chr4	437185139	437191034	5896	999	110.04	8.49	122	129	15347	45.23	75.36	-0.585	nucl	43.44	3.5	8.71	44.34
HORVU.MOREX.r3.4HG0386980.1	HvKIN18	Chr4	466619606	466626091	6486	1056	118.68	6.08	149	134	16613	50.29	82.19	-0.5	nucl, chlo,	66.86	2.65	7.29	23.2
HORVU.MOREX.r3.4HG0362980.1	HvKIN19	Chr4	210258733	210265154	6422	1027	111.57	6.27	133	123	15612	45.01	80.67	-0.449	chlo, nucl,	40.7	4.77	11	43.52
HORVU.MOREX.r3.4HG0416730.1	HvKIN20	Chr4	605093284	605099508	6225	1136	125.16	5.85	167	152	17507	53.44	76.72	-0.609	nucl	47.18	5.55	16.02	31.25
HORVU.MOREX.r3.4HG0400920.1	HvKIN21	Chr4	553864936	553875513	10578	944	104.81	7.92	128	130	14815	41.92	8745	-0.474	chlo, cyto,	60.91	4.77	8.16	26.17
HORVU.MOREX.r3.5HG0483020.1	HvKIN22	Chr5	443526015	443552874	26860	1256	143.62	5.23	226	173	20137	51.55	85.35	-0.692	cyto, nucl,	73.09	3.03	5.97	17.91
HORVU.MOREX.r3.5HG0468240.1	HvKIN23	Chr5	350508088	350518667	10580	1042	116.83	9.07	140	159	16455	45.8	77.61	-0.704	cyto, nucl	59.4	4.03	8.06	28.5
HORVU.MOREX.r3.5HG0511950.1	HvKIN24	Chr5	530016322	530021924	5603	953	107.5	7.83	138	140	15114	51.62	80.47	-0.604	chlo, cyto,	51.1	3.99	9.55	35.36
HORVU.MOREX.r3.5HG0498300.1	HvKIN25	Chr5	498031658	498036680	5023	891	100.86	5.44	139	110	14017	61.44	73.89	-0.659	nucl	47.14	4.71	10.89	37.26
HORVU.MOREX.r3.5HG0510860.1	HvKIN26	Chr5	527327562	527335354	7793	1265	143.86	5.12	225	164	20080	53.92	81.38	-0.649	nucl, cyto	67.75	3.72	7.98	20.55
HORVU.MOREX.r3.5HG0427780.1	HvKIN27	Chr5	19347936	19354309	6374	1121	124.28	5.12	190	140	17289	54.87	74.54	-0.71	mito, chlo,	49.69	1.96	9.46	38.89
HORVU.MOREX.r3.5HG0438440.1	HvKIN28	Chr5	65341798	65355276	13479	3016	341.86	5.03	532	384	47966	50.92	88.98	-0.598	cyto, nucl	70.26	4.38	8.06	17.31
HORVU.MOREX.r3.5HG0437720.1	HvKIN29	Chr5	61836150	61843337	7188	1619	183.07	5.3	258	195	25633	52.28	87.99	-0.48	nucl, cyto	65.53	4.39	10.07	20.01
HORVU.MOREX.r3.5HG0427080.1	HvKIN30	Chr5	17764320	17768716	4397	969	106.03	8.46	133	140	14814	53.23	71.58	-0.533	nucl, chlo,	48.4	4.54	10.11	36.95
HORVU.MOREX.r3.5HG0467060.1	HvKIN31	Chr5	340799170	340805804	6635	1064	117.88	5.99	150	134	16563	53.52	84.07	-0.524	cyto, nucl	66.64	2.63	8.93	21.8
HORVU.MOREX.r3.6HG0619820.1	HvKIN32	Chr6	525613893	525627862	13970	1000	111.2	5.88	150	134	15614	55.63	79.02	-0.693	chlo, nucl,	48.7	4.2	11.2	35.9
HORVU.MOREX.r3.6HG0599140.1	HvKIN33	Chr6	398936205	398941629	5425	883	98.3	8.41	113	118	13737	59.73	76.06	-0.559	nucl	46.77	3.96	9.97	39.3
HORVU.MOREX.r3.6HG0627910.1	HvKIN34	Chr6	547976477	547982276	5800	935	101.92	5.65	131	114	14247	52.16	76.49	-0.523	chlo	43.64	4.92	11.44	40
HORVU.MOREX.r3.6HG0555870.1	HvKIN35	Chr6	46386339	46392778	6440	949	107.2	7.88	137	139	15089	56.55	81.31	-0.626	chlo, nucl,	51.21	4	8.96	35.83
HORVU.MOREX.r3.6HG0629320.1	HvKIN36	Chr6	552681163	552685804	4642	602	65.98	6.79	79	78	9263	53.32	81.36	-0.433	chlo, nucl,	46.35	3.65	10.96	39.04
HORVU.MOREX.r3.7HG0664290.1	HvKIN37	Chr7	80445523	80465218	19696	1290	142.31	6.09	176	161	20049	49.23	86.91	-0.432	cyto, nucl,	56.12	4.73	10	29.15
HORVU.MOREX.r3.7HG0647310.1	HvKIN38	Chr7	23899090	23907321	8232	903	99.44	6.14	131	123	13991	47.97	86.12	-0.445	chlo, nucl	56.59	4.98	8.64	29.79
HORVU.MOREX.r3.7HG0689320.1	HvKIN39	Chr7	251238975	251244940	5966	1085	121.04	5.93	161	139	16942	48.42	80.78	-0.548	chlo, mito,	65.71	2.95	6.91	24.42
HORVU.MOREX.r3.7HG0663060.1	HvKIN40	Chr7	73183235	73192662	9428	972	108.35	5.75	146	125	15241	58.87	84.7	-0.579	nucl, chlo,	46.4	4.22	12.86	36.52
HORVU.MOREX.r3.7HG0718200.1	HvKIN41	Chr7	517862932	517867707	4776	794	89.8	6.68	122	119	12657	45.55	83.68	-0.634	cyto, nucl	65.11	3.78	6.17	24.94
HORVU.MOREX.r3.7HG0704410.1	HvKIN42	Chr7	422027019	422028955	1937	210	23.71	5.06	30	24	3303	29.69	83	-0.326	chlo, plas,	27.14	7.62	26.67	38.57
Arabidopsis and rice kinesin genes
Gene ID	Gene nane	Gene ID	Gene nane
AT3G16060	AtKIN1	LOC_Os02g43130	OsKIN1
AT3G16630	ATKIN2	LOC_Os04g45580	OsKIN2
AT5G23910	ATKIN3	LOC_Os08g43400	OsKIN3
AT5G02370	ATKIN4	LOC_Os09g35890	OsKIN4
AT3G49650	ATKIN5	LOC_Os02g43050	OsKIN5
AT1G18550	ATKIN6	LOC_Os01g33040	OsKIN6
AT3G50240	ATKIN7	LOC_Os08g33000	OsKIN7
AT5G47820	ATKIN8	LOC_Os11g35090	OsKIN8
AT5G60930	ATKIN9	LOC_Os10g36880	OsKIN9
AT3G12020	ATKIN10	LOC_Os02g53520	OsKIN10
AT5G06670	ATKIN11	LOC_Os12g39980	OsKIN11
AT1G21730	ATKIN12	LOC_Os03g53920	OsKIN12
AT4G39050	ATKIN13	LOC_Os11g37140	OsKIN13
AT2G21380	ATKIN14	LOC_Os03g39020	OsKIN14
AT3G10180	ATKIN15	LOC_Os04g28260	OsKIN15
AT1G59540	ATKIN16	LOC_Os02g28850	OsKIN16
AT3G43210	ATKIN17	LOC_Os05g06280	OsKIN17
AT1G18370	ATKIN18	LOC_Os01g43580	OsKIN18
AT3G51150	ATKIN19	LOC_Os03g56260	OsKIN19
AT5G66310	ATKIN20	LOC_Os01g42070	OsKIN20
AT5G42490	ATKIN21	LOC_Os02g01180	OsKIN21
AT4G24170	ATKIN22	LOC_Os09g02650	OsKIN22
AT2G21300	ATKIN23	LOC_Os05g02670	OsKIN23
AT4G38950	ATKIN24	LOC_Os03g17164	OsKIN24
AT3G63480	ATKIN25	LOC_Os06g04560	OsKIN25
AT3G45850	ATKIN26	LOC_Os03g05820	OsKIN26
AT2G28620	ATKIN27	LOC_Os08g02380	OsKIN27
AT2G36200	ATKIN28	LOC_Os02g56540	OsKIN28
AT2G37420	ATKIN29	LOC_Os05g38480	OsKIN29
AT1G63640	ATKIN30	LOC_Os04g30720	OsKIN30
AT5G41310	ATKIN31	LOC_Os02g13580	OsKIN31
AT1G18410	ATKIN32	LOC_Os06g36080	OsKIN32
AT1G09170	ATKIN33	LOC_Os02g13570	OsKIN33
AT5G27000	ATKIN34	LOC_Os01g54080	OsKIN34
AT2G47500	ATKIN35	LOC_Os05g44560	OsKIN35
AT1G73860	ATKIN36	LOC_Os12g36100	OsKIN36
AT3G10310	ATKIN37	LOC_Os11g44880	OsKIN37
AT1G55550	ATKIN38	LOC_Os03g18980	OsKIN38
AT1G72250	ATKIN39	LOC_Os01g14090	OsKIN39
AT5G27550	ATKIN40	LOC_Os05g33030	OsKIN40
AT2G22610	ATKIN41	LOC_Os03g02290	OsKIN41
AT5G27950	ATKIN42	LOC_Os12g42160	OsKIN42
AT5G65930	ATKIN43	LOC_Os01g15540	OsKIN43
AT4G05190	ATKIN44	LOC_Os07g01490	OsKIN44
AT4G21270	ATKIN45	LOC_Os03g64415	OsKIN45
AT5G54670	ATKIN46	LOC_Os04g53760	OsKIN46
AT4G27180	ATKIN47	LOC_Os04g57140	OsKIN47
AT5G10470	ATKIN48	LOC_Os11g42800	OsKIN48
AT5G65460	ATKIN49
AT3G20150	ATKIN50
AT3G23670	ATKIN51
AT4G14150	ATKIN52
AT3G17360	ATKIN53
AT3G44050	ATKIN54
AT3G19050	ATKIN55
AT1G20060	ATKIN56
AT4G14330	ATKIN57
AT3G54870	ATKIN58
AT1G01950	ATKIN59
AT1G12430	ATKIN60
AT3G44730	ATKIN61
