# Supplementary material for: Genome-Wide Identification and Expression Analysis of Kinesin Family in Barley (Hordeum vulgare)
Source: Genes (Basel). 2022 Dec 16;13(12):2376. doi: 10.3390/genes13122376 (PMC9778244; doi:10.3390/genes13122376)
Supplement: Supplementary file 1 [file genes-13-02376-s001.zip › Supplementary TableS4.xlsx]

## Sheet: Sheet1
Table S4. Motif sequences identified by MEME tools in HvKIN gene family.
Motif Name	Logo	E-value	Sites	Width	Sequence
motif1		2.3e-760	41	29	VVESVLDGYNGTIFAYGQTGSGKTYTMEG
motif2		8.0e-704	38	34	KSGHVPYRBSKLTRLLQDSLGGNAKTLMICTISP
motif3		1.9e-532	38	43	VVRSPEEVLSLLEIGEANRRVGSTNLNEESSRSHSIFTLTIES
motif4		1.9e-420	37	30	SKTGATGDRLKEASHINKSLSTLGDVINAL
motif5		1.5e-369	41	21	YSLKVSFLEIYNEZIRDLLDP
motif6		1.9e-265	41	28	KQPPKSFTFDKVFGPSSTQEDVYEDAAK
motif7		1.3e-260	37	29	EETLSTLKFASRAKSIENGAAVNZVVSDK
motif8		1.1e-237	40	15	RVSKLNLVDLAGSER
motif9		1.2e-205	41	15	NIRVFVRVRPLSSKE
motif10		1.2e-112	5	80	PAGDALDSPSRWPLEFERKQQEIIZLWHACHVSIVHRTYFFLLFKGDSADQIYMEVEVRRLSFLKDTFAEGGDPSPVVAG
motif11		5.2e-108	33	20	TPSERGVIPRALEDJFDIIQ
