# Supplementary material for: Genome-Wide Identification and Expression Analysis of Kinesin Family in Barley (Hordeum vulgare)
Source: Genes (Basel). 2022 Dec 16;13(12):2376. doi: 10.3390/genes13122376 (PMC9778244; doi:10.3390/genes13122376)
Supplement: Supplementary file 1 [file genes-13-02376-s001.zip › Supplementary TableS5.xlsx]

## Sheet: Sheet1
Table S5. Analysis of HvKIN duplicated genes from barley.
No.	Duplicate 1	Duplicate 2	Ka	Ks	Ka/Ks	P-Value
1	HvKIN3	HvKIN31	0.302366	2.97607	0.101599	8e-79
2	HvKIN4	HvKIN10	0.3844	2.2871	0.168073	1e-22
3	HvKIN7	HvKIN36	0.104873	0.295786	0.354557	0
4	HvKIN8	HvKIN33	0.139888	0.999957	0.139894	0
5	HvKIN24	HvKIN35	0.0840972	0.602788	0.139514	0
6	HvKIN28	HvKIN29	0.15847	0.453633	0.349336	0
7	HvKIN32	HvKIN40	0.190506	0.90815	0.209774	0
